# Supplementary material for: Effects of Steaming on Chemical Composition of Different Varieties of Purple-Fleshed Sweetpotato
Source: Foods. 2024 Oct 5;13(19):3168. doi: 10.3390/foods13193168 (PMC11475826; doi:10.3390/foods13193168)
Supplement: Supplementary file 1 [file foods-13-03168-s001.zip › Table S1-3.xlsx]

## Sheet: Table S1
Sweetpotato evaluation standard
Overall taste	0-100 point
Taste level	0	1	2	3	4
Fibrous textere	None	Less	Medium	More	Many
Coarse texture	None	Less	Medium	More	Many
Smoothness	Not slippery	Slightly slippery	More slippery	Slippery	Very slippery
Viscosity	Not sticky	Slightly sticky	More sticky	Sticky	Very sticky
Starchiness	Not powder	Slightly powder	More powder	Powder	Very powdered
Sweetness	Not sweet	Slightly sweet	More sweet	Sweet	Very sweet
Aroma	Not fragrant	Slightly fragrant	More fragrant	fragrant	Very fragrant
Firmness	Soft	More soft	Medium	More hard	Hard

## Sheet: Table S2
Table S2 Identification of volatile compounds in nine purple-fleshed sweetpotatoes before and after steaming
Compound	RT	RI	CAS	Molecular Formula	Odor	Relative content
						Raw									Steaming
						SPH	G20	GZ1	J4	GZ10	ZZ3	GZ2	GZ12	GZ9	SPH	G20	GZ1	J4	GZ10	ZZ3	GZ2	GZ12	GZ9
Monoterpenes
Neo-allo-ocimene	10.214	996.02	007216-56-0	C10H16		0.000±0.000	0.000±0.000	0.000±0.000	0.000±0.000	0.000±0.000	0.000±0.000	0.000±0.000	0.000±0.000	0.000±0.000	0.000±0.000	0.000±0.000	0.000±0.000	0.006±0.001a	0.000±0.000	0.000±0.000	0.000±0.000	0.000±0.000	0.000±0.000
Geranylacetone	23.546	1473.62	003796-70-1	C13H22O	magnolia, green	0.000±0.000	0.000±0.000	0.000±0.000	0.000±0.000	0.000±0.000	0.000±0.000	0.000±0.000	0.000±0.000	0.000±0.000	0.000±0.000	0.000±0.000	0.000±0.000	0.000±0.000	0.000±0.000	0.000±0.000	0.000±0.000	0.001±0.000a	0.001±0.000b
Rose oxide	13.622	1108.28	016409-43-1	C10H18O	flower	0.000±0.000	0.000±0.000	0.000±0.000	0.000±0.000	0.000±0.000	0.000±0.000	0.000±0.000	0.000±0.000	0.000±0.000	0.000±0.000	0.000±0.000	0.013±0.001c	0.040±0.004b	0.006±0.000d	0.000±0.000	0.000±0.000	0.050±0.003a	0.000±0.000
Camphor	13.979	1120.45	000076-22-2	C10H16O	camphor	0.000±0.000	0.000±0.000	0.000±0.000	0.000±0.000	0.000±0.000	0.000±0.000	0.000±0.000	0.000±0.000	0.000±0.000	0.000±0.000	0.000±0.000	0.000±0.000	0.000±0.000	0.000±0.000	0.000±0.000	0.000±0.000	0.008±0.000a	0.000±0.000
p-Cymen-8-ol	15.907	1186.19	001197-01-9	C10H14O	citrus, must	0.000±0.000	0.000±0.000	0.000±0.000	0.000±0.000	0.000±0.000	0.000±0.000	0.000±0.000	0.000±0.000	0.000±0.000	0.007±0.001ef	0.010±0.002de	0.014±0.002c	0.077±0.004a	0.009±0.002de	0.038±0.003b	0.009±0.001de	0.011±0.003d	0.006±0.001f
Beta-Cyclocitral	16.933	1222.36	000432-25-7	C10H16O	mint	0.000±0.000	0.000±0.000	0.000±0.000	0.000±0.000	0.000±0.000	0.000±0.000	0.000±0.000	0.000±0.000	0.000±0.000	0.000±0.000	0.006±0.002b	0.000±0.000	0.007±0.003a	0.000±0.000	0.000±0.000	0.000±0.000	0.000±0.000	0.000±0.000
Nerol oxide	14.996	1155.14	001786-08-9	C10H16O	oil, flower	0.000±0.000	0.000±0.000	0.000±0.000	0.000±0.000	0.000±0.000	0.000±0.000	0.000±0.000	0.000±0.000	0.000±0.000	0.006±0.002b	0.000±0.000	0.000±0.000	0.006±0.001b	0.000±0.000	0.000±0.000	0.000±0.000	0.009±0.001a	0.000±0.000
Nerol	17.152	1230.23	000106-25-2	C10H18O	sweet	0.161±0.050b	0.000±0.000	0.000±0.000	0.252±0.035a	0.000±0.000	0.120±0.007c	0.000±0.000	0.000±0.000	0.000±0.000	0.010±0.002e	0.006±0.003e	0.000±0.000	0.039±0.004d	0.000±0.000	0.010±0.003e	0.010±0.002e	0.007±0.001e	0.000±0.000
Geraniol	17.907	1257.39	000106-24-1	C10H18O	rose, geranium	0.156±0.049b	0.000±0.000	0.000±0.000	0.657±0.084a	0.000±0.000	0.000±0.000	0.000±0.000	0.000±0.000	0.000±0.000	0.032±0.006c	0.020±0.006c	0.000±0.000	0.147±0.018b	0.009±0.003c	0.030±0.005c	0.022±0.003c	0.007±0.001c	0.013±0.001c
Terpinen-4-ol	15.684	1178.58	000562-74-3	C10H18O	turpentine, nutmeg, must	0.000±0.000	0.000±0.000	0.288±0.039b	0.143±0.013cd	0.000±0.000	0.000±0.000	0.000±0.000	0.000±0.000	0.000±0.000	0.030±0.004g	0.042±0.005fg	0.276±0.031b	0.977±0.037a	0.129±0.006de	0.124±0.002de	0.108±0.004e	0.061±0.006f	0.164±0.015c
Carvacrol	19.115	1300.98	000499-75-2	C10H14O	herb	0.063±0.017b	0.000±0.000	0.007±0.001d	0.241±0.020a	0.000±0.000	0.048±0.007c	0.005±0.002d	0.000±0.000	0.000±0.000	0.000±0.000	0.000±0.000	0.000±0.000	0.000±0.000	0.000±0.000	0.000±0.000	0.000±0.000	0.000±0.000	0.000±0.000
Myrtenol	16.264	1198.35	000515-00-4	C10H16O		0.036±0.013d	0.058±0.013c	0.037±0.005d	0.073±0.009b	0.007±0.000e	0.011±0.002e	0.104±0.004a	0.062±0.018c	0.000±0.000	0.000±0.000	0.000±0.000	0.000±0.000	0.000±0.000	0.000±0.000	0.000±0.000	0.000±0.000	0.000±0.000	0.000±0.000
Camphene	16.549	1208.51	000079-92-5	C10H16	camphor	0.114±0.025b	0.015±0.005cde	0.039±0.005c	0.538±0.045a	0.000±0.000	0.114±0.019b	0.000±0.000	0.006±0.007e	0.000±0.000	0.017±0.002cde	0.023±0.004cde	0.007±0.001de	0.121±0.009b	0.009±0.000de	0.032±0.002cd	0.013±0.002de	0.018±0.002cde	0.008±0.000de
4-isopropylbenzaldehyde	17.477	1241.93	000122-03-2	C10H12O	acid, sharp	0.000±0.000	0.021±0.002a	0.022±0.003a	0.000±0.000	0.000±0.000	0.000±0.000	0.000±0.000	0.000±0.000	0.000±0.000	0.000±0.000	0.007±0.000c	0.000±0.000	0.016±0.003b	0.000±0.000	0.000±0.000	0.000±0.000	0.000±0.000	0.000±0.000
Eugenol	20.493	1353.42	000097-53-0	C10H12O2	clove, honey	0.006±0.000c	0.008±0.001c	0.026±0.005a	0.013±0.003b	0.000±0.000	0.006±0.001c	0.011±0.003b	0.000±0.000	0.000±0.000	0.000±0.000	0.000±0.000	0.000±0.000	0.000±0.000	0.000±0.000	0.000±0.000	0.000±0.000	0.000±0.000	0.000±0.000
gamma-Terpinen	12.129	1058.96	000099-85-4	C10H16	gasoline, turpentine	0.000±0.000	0.123±0.004c	0.000±0.000	0.188±0.014b	0.000±0.000	0.000±0.000	0.000±0.000	0.000±0.000	0.000±0.000	0.026±0.003fg	0.029±0.003f	0.203±0.029b	0.441±0.048a	0.056±0.002e	0.080±0.001d	0.047±0.002ef	0.034±0.004ef	0.086±0.009d
citral	18.216	1268.53	005392-40-5	C10H16O	lemon	0.000±0.000	0.001±0.000a	0.001±0.001a	0.001±0.000ab	0.000±0.000	0.000±0.000	0.001±0.000b	0.001±0.001a	0.001±0.000a	0.000±0.000	0.000±0.000	0.000±0.000	0.001±0.000b	0.000±0.000	0.000±0.000	0.000±0.000	0.000±0.000	0.000±0.000
Linalool	13.35	1099.04	000078-70-6	C10H18O	flower, lavender	0.187±0.027de	0.482±0.097b	0.293±0.047c	0.283±0.042c	0.143±0.013ef	0.135±0.010ef	0.445±0.035b	0.183±0.065de	0.158±0.046de	0.235±0.042cd	0.144±0.015ef	0.068±0.004f	1.023±0.094a	0.069±0.008f	0.271±0.005c	0.156±0.011de	0.132±0.008ef	0.188±0.012de
Aldehydes
Heptanal	7.382	902.03	000111-71-7	C7H14O	fat, citrus, rancid	0.059±0.001c	0.132±0.023a	0.114±0.012ab	0.109±0.001b	0.000±0.000	0.055±0.000cd	0.000±0.000	0.018±0.030fg	0.000±0.000	0.037±0.014def	0.046±0.012cde	0.026±0.003ef	0.033±0.004ef	0.040±0.003cde	0.031±0.010ef	0.028±0.004ef	0.060±0.014c	0.030±0.007ef
Hexanal	4.69	799.93	000066-25-1	C6H12O	grass, tallow, fat	0.517±0.037efg	1.390±0.203b	1.000±0.109d	0.905±0.013d	1.078±0.060d	0.627±0.047e	1.343±0.216bc	1.122±0.251cd	2.120±0.305a	0.273±0.079gh	0.385±0.111efgh	0.326±0.162fgh	0.193±0.023h	0.231±0.058h	0.187±0.074h	0.210±0.033h	0.536±0.119ef	0.189±0.026h
Benzaldehyde	9.122	959.79	000100-52-7	C7H6O	almond, burnt sugar	0.476±0.108d	0.607±0.072c	1.619±0.047a	0.407±0.017de	0.406±0.039de	0.338±0.024ef	0.796±0.080b	0.412±0.052de	0.463±0.118d	0.270±0.041fg	0.408±0.048de	0.414±0.082de	0.260±0.029fg	0.147±0.001h	0.209±0.024gh	0.247±0.008fgh	0.169±0.044gh	0.196±0.031gh
Benzeneacetaldehyde	11.692	1044.61	000122-78-1	C8H8O	hawthorne, honey, sweet	5.469±0.032bc	5.154±0.266c	5.947±0.400b	4.016±0.129d	3.940±0.113d	3.842±0.301d	9.058±0.485a	8.464±0.907a	8.488±1.012a	0.419±0.052e	0.399±0.040e	0.617±0.034e	0.386±0.084e	0.355±0.017e	0.432±0.069e	0.741±0.039e	0.400±0.029e	0.591±0.014e
(E)-2-Octenal	12.15	1059.65	002548-87-0	C8H14O	green, nut, fat	0.326±0.106e	0.930±0.159bc	1.204±0.083a	1.035±0.086b	0.348±0.039e	0.348±0.065e	0.823±0.067c	0.501±0.090d	0.356±0.087e	0.044±0.020f	0.059±0.001f	0.017±0.001f	0.025±0.012f	0.015±0.005f	0.034±0.006f	0.000±0.000	0.025±0.007f	0.006±0.001f
Nonanal	13.549	1105.77	000124-19-6	C9H18O	fat, citrus, green	0.076±0.006efg	0.077±0.010efg	0.116±0.025def	0.062±0.004fg	0.000±0.000	0.000±0.000	0.000±0.000	0.059±0.059fg	0.000±0.000	0.371±0.049a	0.289±0.120b	0.139±0.027def	0.188±0.072cd	0.175±0.015cd	0.231±0.082bc	0.148±0.048cdef	0.182±0.017cd	0.160±0.069cde
Decanal	16.509	1207.08	000112-31-2	C10H20O	soap, orange peel, tallow	0.051±0.022efgh	0.047±0.016fgh	0.117±0.054cd	0.062±0.010efg	0.000±0.000	0.033±0.005fgh	0.000±0.000	0.015±0.025fgh	0.024±0.000fgh	0.188±0.006a	0.181±0.089ab	0.035±0.002fgh	0.102±0.028de	0.087±0.035def	0.162±0.001abc	0.065±0.015efg	0.132±0.014bcd	0.056±0.005efg
(E,E)-2,4-Decadienal	19.618	1320.09	025152-84-5	C10H16O	fried, wax, fat	0.927±0.259de	2.000±0.335c	13.368±1.814a	2.875±0.416b	0.214±0.016ef	0.797±0.038def	1.083±0.197d	0.774±0.231def	0.217±0.032ef	0.017±0.003f	0.000±0.000	0.000±0.000	0.000±0.000	0.015±0.009f	0.000±0.000	0.000±0.000	0.000±0.000	0.008±0.002f
(E,E)-2,4-Heptadienal	10.7	1012.03	004313-03-5	C7H10O	nut, fat	0.138±0.039b	0.152±0.012b	0.259±0.049a	0.131±0.013b	0.000±0.000	0.070±0.005c	0.006±0.001d	0.024±0.029d	0.005±0.002d	0.000±0.000	0.000±0.000	0.000±0.000	0.000±0.000	0.000±0.000	0.000±0.000	0.000±0.000	0.000±0.000	0.000±0.000
(E)-2-Hexenal	6.054	851.89	006728-26-3	C6H10O	apple, green	0.150±0.013e	0.477±0.103a	0.220±0.018cd	0.279±0.015bc	0.163±0.022de	0.048±0.004f	0.305±0.044b	0.256±0.071bc	0.488±0.073a	0.000±0.000	0.000±0.000	0.000±0.000	0.000±0.000	0.000±0.000	0.000±0.000	0.000±0.000	0.000±0.000	0.000±0.000
Octanal	10.949	1020.23	000124-13-0	C8H16O	fat, soap, lemon, green	0.000±0.000	0.000±0.000	0.000±0.000	0.000±0.000	0.007±0.001a	0.000±0.000	0.000±0.000	0.007±0.006a	0.000±0.000	0.000±0.000	0.000±0.000	0.000±0.000	0.000±0.000	0.000±0.000	0.000±0.000	0.000±0.000	0.000±0.000	0.000±0.000
2,4-Nonadienal, (E,E)-	16.757	1216.01	005910-87-2	C9H14O	fat, wax, green	0.235±0.106d	0.334±0.054c	0.646±0.071a	0.499±0.069b	0.139±0.016ef	0.198±0.051de	0.000±0.000	0.092±0.155fg	0.000±0.000	0.000±0.000	0.000±0.000	0.000±0.000	0.000±0.000	0.000±0.000	0.000±0.000	0.000±0.000	0.000±0.000	0.000±0.000
(E,Z)-2,4-Decadienal	18.987	1296.3	025152-83-4	C10H16O	fried, fat	0.678±0.286de	1.152±0.269cd	6.705±1.014a	2.104±0.227b	0.451±0.060ef	1.266±0.378c	1.501±0.170c	1.121±0.352cd	0.365±0.062ef	0.000±0.000	0.000±0.000	0.000±0.000	0.000±0.000	0.000±0.000	0.000±0.000	0.000±0.000	0.000±0.000	0.000±0.000
Sesquiterpenes
Dihydroactinolide	25.016	1534.65	017092-92-1	C11H16O2	smoke	0.000±0.000	0.000±0.000	0.182±0.038a	0.000±0.000	0.000±0.000	0.000±0.000	0.000±0.000	0.000±0.000	0.000±0.000	0.000±0.000	0.007±0.002b	0.005±0.001b	0.000±0.000	0.000±0.000	0.000±0.000	0.000±0.000	0.005±0.000b	0.000±0.000
.delta.-EIemene	20.149	1340.29	020307-84-0	C15H24	wood	0.000±0.000	0.000±0.000	0.000±0.000	0.000±0.000	0.000±0.000	0.000±0.000	0.000±0.000	0.000±0.000	0.000±0.000	0.020±0.001b	0.011±0.002cd	0.009±0.001d	0.000±0.000	0.013±0.001c	0.000±0.000	0.042±0.006a	0.000±0.000	0.014±0.001c
Cyperene	21.82	1404.16	002387-78-2	C15H24	green	0.207±0.046c	0.170±0.033d	0.000±0.000	0.006±0.001h	0.000±0.000	0.010±0.000h	0.032±0.001gh	0.065±0.011f	0.000±0.000	0.255±0.030b	0.715±0.027a	0.007±0.001h	0.029±0.003gh	0.025±0.002gh	0.057±0.008fg	0.085±0.012f	0.216±0.024c	0.130±0.015e
isoledene	23.901	1487.93	095910-36-4	C15H24		0.007±0.003c	0.008±0.001c	0.000±0.000	0.007±0.002c	0.000±0.000	0.000±0.000	0.000±0.000	0.000±0.000	0.000±0.000	0.000±0.000	0.017±0.005b	0.000±0.000	0.000±0.000	0.000±0.000	0.000±0.000	0.022±0.005a	0.000±0.000	0.019±0.001b
(-)-alpha-Gurjunene	24.482	1511.95	000489-40-7	C15H24	wood, balsamic	0.057±0.013d	0.051±0.008de	0.017±0.002f	0.000±0.000	0.014±0.003f	0.000±0.000	0.026±0.002ef	0.000±0.000	0.007±0.001f	0.121±0.030b	0.091±0.010c	0.089±0.014c	0.020±0.002f	0.088±0.006c	0.028±0.003ef	0.360±0.055a	0.015±0.002f	0.110±0.010bc
Copaene	21.373	1386.93	003856-25-5	C15H24	wood, spice	0.000±0.000	0.001±0.000ef	0.004±0.000a	0.001±0.000ef	0.001±0.000ef	0.000±0.000	0.001±0.000f	0.000±0.000	0.000±0.000	0.002±0.000cd	0.002±0.000cd	0.002±0.000d	0.001±0.000ef	0.001±0.000e	0.002±0.000bc	0.002±0.000cd	0.002±0.000cd	0.003±0.000b
Ester
Octanoic acid	15.971	1188.36	000124-07-2	C8H16O2	sweat, cheese	0.000±0.000	0.000±0.000	0.005±0.003a	0.000±0.000	0.000±0.000	0.000±0.000	0.000±0.000	0.000±0.000	0.000±0.000	0.000±0.000	0.000±0.000	0.000±0.000	0.000±0.000	0.000±0.000	0.000±0.000	0.000±0.000	0.000±0.000	0.000±0.000
Ethyl caprylate	16.274	1198.72	000106-32-1	C10H20O2	fruit, fat	0.010±0.003ab	0.012±0.000a	0.000±0.000	0.000±0.000	0.000±0.000	0.000±0.000	0.009±0.002b	0.009±0.003b	0.000±0.000	0.000±0.000	0.000±0.000	0.000±0.000	0.000±0.000	0.000±0.000	0.000±0.000	0.000±0.000	0.000±0.000	0.000±0.000
n-Hexadecanoic acid	33.407	1974.79	000057-10-3	C16H32O2	soap	0.009±0.002c	0.012±0.004c	0.053±0.005bc	0.239±0.025a	0.045±0.004bc	0.057±0.008bc	0.095±0.034b	0.081±0.135b	0.000±0.000	0.000±0.000	0.000±0.000	0.000±0.000	0.000±0.000	0.000±0.000	0.000±0.000	0.000±0.000	0.000±0.000	0.000±0.000
Methyl tridecanoate	32.995	1935.08	001731-88-0	C14H28O2	coconut	0.011±0.003bcd	0.019±0.004b	0.094±0.022a	0.017±0.001b	0.006±0.001cd	0.009±0.002bcd	0.013±0.002bc	0.012±0.007bc	0.005±0.001cd	0.000±0.000	0.000±0.000	0.000±0.000	0.000±0.000	0.000±0.000	0.000±0.000	0.000±0.000	0.000±0.000	0.000±0.000
Ethyl palmitate	33.654	1998.66	000628-97-7	C18H36O2	wax	0.283±0.067c	0.682±0.230ab	0.691±0.147a	0.589±0.046ab	0.087±0.012d	0.028±0.008d	0.516±0.057b	0.564±0.263ab	0.060±0.018d	0.000±0.000	0.000±0.000	0.000±0.000	0.000±0.000	0.000±0.000	0.000±0.000	0.000±0.000	0.012±0.005d	0.000±0.000
Alcohols
Phenylethyl Alcohol	13.975	1120.32	000060-12-8	C8H10O	honey, spice, rose, lilac	0.129±0.020b	0.000±0.000	0.000±0.000	0.148±0.020a	0.100±0.003c	0.037±0.016d	0.000±0.000	0.008±0.013e	0.024±0.008d	0.000±0.000	0.000±0.000	0.000±0.000	0.000±0.000	0.000±0.000	0.000±0.000	0.000±0.000	0.000±0.000	0.000±0.000
p-Cymen-7-ol	18.93	1294.24	000536-60-7	C10H14O	wood, herb	0.072±0.004b	0.000±0.000	0.000±0.000	0.237±0.021a	0.000±0.000	0.000±0.000	0.000±0.000	0.000±0.000	0.000±0.000	0.000±0.000	0.000±0.000	0.000±0.000	0.026±0.002c	0.000±0.000	0.000±0.000	0.000±0.000	0.000±0.000	0.000±0.000
1-Hexanol	6.497	868.74	000111-27-3	C6H14O	resin, flower, green	0.132±0.013f	0.174±0.031de	0.152±0.010ef	0.178±0.020cd	0.270±0.019b	0.128±0.022f	0.199±0.000c	0.000±0.000	0.427±0.024a	0.000±0.000	0.000±0.000	0.000±0.000	0.000±0.000	0.000±0.000	0.059±0.018g	0.000±0.000	0.000±0.000	0.000±0.000
1-Octen-3-ol	9.767	981.19	003391-86-4	C8H16O	mushroom	0.537±0.034cd	0.476±0.062de	0.200±0.051f	0.442±0.061e	0.083±0.011g	0.120±0.040g	0.815±0.051b	1.825±0.063a	0.569±0.039c	0.109±0.039g	0.107±0.047g	0.057±0.005g	0.087±0.018g	0.070±0.016g	0.101±0.045g	0.066±0.006g	0.080±0.022g	0.059±0.010g
Ketones
3,5-Octadien-2-one	12.505	1071.31	038284-27-4	C8H12O	fruit, fat, mushroom	0.000±0.000	0.000±0.000	0.000±0.000	0.006±0.000a	0.000±0.000	0.000±0.000	0.000±0.000	0.000±0.000	0.000±0.000	0.000±0.000	0.000±0.000	0.000±0.000	0.000±0.000	0.000±0.000	0.000±0.000	0.000±0.000	0.000±0.000	0.000±0.000
3-Nonen-2-one	14.59	1141.27	014309-57-0	C9H16O	nut,fruit	0.000±0.000	0.000±0.000	0.404±0.052a	0.081±0.017b	0.000±0.000	0.000±0.000	0.000±0.000	0.000±0.000	0.000±0.000	0.011±0.001c	0.000±0.000	0.000±0.000	0.000±0.000	0.000±0.000	0.000±0.000	0.000±0.000	0.000±0.000	0.000±0.000
1-Octen-3-one	9.723	979.73	004312-99-6	C8H14O	mushroom, metal	0.820±0.042b	0.941±0.263b	0.443±0.049d	0.513±0.019cd	0.493±0.063cd	0.199±0.052e	1.176±0.112a	0.655±0.200c	0.517±0.105cd	0.069±0.030e	0.073±0.032e	0.037±0.008e	0.062±0.015e	0.053±0.003e	0.057±0.019e	0.050±0.004e	0.084±0.025e	0.052±0.007e
Benzene
4-Isopropenyltoluene	13.17	1093.14	001195-32-0	C10H12	citrus, pine	0.000±0.000	0.006±0.000d	0.017±0.000c	0.010±0.001d	0.000±0.000	0.000±0.000	0.000±0.000	0.000±0.000	0.000±0.000	0.000±0.000	0.000±0.000	0.000±0.000	0.170±0.011a	0.000±0.000	0.052±0.001b	0.000±0.000	0.000±0.000	0.000±0.000
Toluene	4.01	762.56	000108-88-3	C7H8	paint	0.024±0.003g	0.056±0.010f	0.026±0.001g	0.021±0.001g	0.020±0.001g	0.025±0.002g	0.073±0.009f	0.066±0.010f	0.058±0.009f	0.129±0.005bc	0.138±0.003b	0.182±0.029a	0.096±0.013e	0.067±0.007f	0.100±0.007de	0.118±0.005cd	0.095±0.021e	0.133±0.014bc
Alkane
Tetradecane	21.804	1403.52	000629-59-4	C14H30	alkane	0.005±0.001d	0.008±0.001c	0.011±0.002b	0.006±0.001d	0.000±0.000	0.000±0.000	0.014±0.002a	0.009±0.001c	0.009±0.001c	0.000±0.000	0.006±0.000d	0.000±0.000	0.000±0.000	0.000±0.000	0.000±0.000	0.000±0.000	0.000±0.000	0.000±0.000
Phenols
Guaiacol	13.113	1091.27	000090-05-1	C7H8O2	smoke, sweet, medicine	0.305±0.052bc	0.290±0.048c	0.387±0.010b	0.126±0.009d	0.000±0.000	0.242±0.030c	0.000±0.000	0.232±0.205c	0.000±0.000	0.000±0.000	0.000±0.000	0.000±0.000	0.000±0.000	0.227±0.040c	0.077±0.007de	0.134±0.001d	0.016±0.006e	0.959±0.046a
Furans
2-Pentylfuran	10.113	992.68	003777-69-3	C9H14O	green bean, butter	0.458±0.195b	0.462±0.009b	0.675±0.047a	0.616±0.100a	0.120±0.013cde	0.216±0.023cd	0.484±0.070b	0.239±0.056c	0.114±0.021de	0.129±0.026cde	0.161±0.063cde	0.088±0.011e	0.143±0.044cde	0.126±0.039cde	0.078±0.007e	0.081±0.035e	0.191±0.016cde	0.135±0.024cde

## Sheet: Table S3
Table S3 rOAV in nine purple-fleshed sweetpotatoes before and after steaming
Metabolite name	Class	CAS	Odor	Threshold（mg/kg）	R-SPH	R-G20	R-GZ1	R-J4	R-GZ10	R-ZZ3	R-GZ2	R-GZ12	R-GZ9	S-SPH	S-G20	S-GZ1	S-J4	S-GZ10	S-ZZ3	S-GZ2	S-GZ12	S-GZ9
1-Octen-3-ol	Alcohols	003391-86-4	mushroom	0.002	36.7765	32.5842	13.6825	30.3004	5.53214	8.22839	55.7959	125.017	38.9839	7.46314	7.35889	3.91503	5.93987	4.80344	6.9426	4.51444	5.4712	4.07193
Phenylethyl Alcohol	Alcohols	000060-12-8	honey, spice, rose, lilac	0.045	0.39188	0	0	0.45145	0.297762	0.113324	0	0.0256999	0.0725048	0	0	0	0	0	0	0	0	0
1-Hexanol	Alcohols	000111-27-3	resin, flower, green	0.2	0.0907162	0.119039	0.10388	0.121635	0.180222	0.0878786	0.136198	0	0.292227	0	0	0	0	0	0.0405184	0	0	0
(E,E)-2,4-Decadienal	Aldehydes	025152-84-5	fried, wax, fat	0.179	0.709325	1.53105	10.231	2.20015	0.159736	0.610079	0.829125	0.592408	0.166211	0.0132247	0	0	0	0.0110983	0	0	0	0.00640873
2,4-Nonadienal, (E,E)-	Aldehydes	005910-87-2	fat, wax, green	0.022	1.46614	2.07932	4.0233	3.10699	0.846716	1.23431	0	0.572831	0	0	0	0	0	0	0	0	0	0
Octanal	Aldehydes	000124-13-0	fat, soap, lemon, green	0.0007	0	0	0	0	1.3766	0	0	1.37159	0	0	0	0	0	0	0	0	0	0
Nonanal	Aldehydes	000124-19-6	fat, citrus, green	0.0011	9.51239	9.54561	14.4018	7.6633	0	0	0	7.33812	0	46.2425	35.9986	17.2612	23.3808	21.7775	28.7534	18.455	22.7179	19.9057
Benzaldehyde	Aldehydes	000100-52-7	almond, burnt sugar	0.0015	43.4746	55.4696	147.824	37.2135	36.1526	30.901	72.7352	37.615	42.269	24.6369	37.292	37.8495	23.7283	13.4244	19.0659	22.5601	15.4447	17.937
(E,E)-2,4-Heptadienal	Aldehydes	004313-03-5	nut, fat	0.003	6.28579	6.95199	11.8205	6.00315	0	3.19164	0.271698	1.07317	0.234001	0	0	0	0	0	0	0	0	0
Decanal	Aldehydes	000112-31-2	soap, orange peel, tallow	0.003	2.33473	2.15961	5.33782	2.84099	0	1.51316	0	0.680232	1.09478	8.56708	8.28153	1.61736	4.65962	3.9699	7.41573	2.98265	6.0199	2.54507
(E,Z)-2,4-Decadienal	Aldehydes	025152-83-4	fried, fat	0.004	23.213	39.4678	229.66	72.0568	15.0595	43.3533	51.4225	38.3976	12.5108	0	0	0	0	0	0	0	0	0
Hexanal	Aldehydes	000066-25-1	grass, tallow, fat	0.0045	15.7467	42.3101	30.4552	27.5484	32.0262	19.0788	40.8903	34.1706	64.5499	8.31694	11.7349	9.939	5.88464	7.02709	5.69133	6.39376	16.3303	5.74414
Benzeneacetaldehyde	Aldehydes	000122-78-1	hawthorne, honey, sweet	0.0063	118.919	112.081	129.321	87.3404	83.6121	83.5448	196.968	184.056	184.579	9.11134	8.67308	13.4207	8.38589	7.73066	9.38479	16.1141	8.69171	12.8532
Heptanal	Aldehydes	000111-71-7	fat, citrus, rancid	0.003	2.67694	6.02454	5.21809	4.97302	0	2.53114	0	0.82585	0	1.68305	2.10712	1.19422	1.51407	1.8354	1.41898	1.28806	2.71755	1.37706
(E)-2-Hexenal	Aldehydes	006728-26-3	apple, green	0.04	0.512853	1.63514	0.753326	0.954164	0.546348	0.165777	1.04318	0.875688	1.67291	0	0	0	0	0	0	0	0	0
(E)-2-Octenal	Aldehydes	002548-87-0	green, nut, fat	0.003	14.8818	42.4701	54.9874	47.2535	15.5271	15.8896	37.5938	22.8721	16.2467	1.99223	2.67928	0.790883	1.13938	0.679249	1.53134	0	1.15487	0.287395
Tetradecane	Alkane	000629-59-4	alkane	1	0.000749404	0.00111327	0.00153176	0.000794032	0	0	0.00185318	0.00122972	0.00125431	0	0.000793291	0	0	0	0	0	0	0
Toluene	Benzene	000108-88-3	paint	0.14	0.0236116	0.054896	0.0253643	0.0206453	0.0191615	0.0248416	0.0717481	0.0648973	0.0571511	0.126597	0.13456	0.177742	0.0935048	0.0653451	0.0980906	0.11519	0.0926949	0.130191
Octanoic acid	Ester	000124-07-2	sweat, cheese	0.8	0	0	0.000924898	0	0	0	0	0	0	0	0	0	0	0	0	0	0	0
Ethyl palmitate	Ester	000628-97-7	wax	1.5	0.0258375	0.0622659	0.0631222	0.0538376	0.00772507	0.00253671	0.0470964	0.0515124	0.00545159	0	0	0	0	0	0	0	0.00108775	0
Ethyl caprylate	Ester	000106-32-1	fruit, fat	0.0193	0.0730723	0.0844812	0	0	0	0	0.0643533	0.0641039	0	0	0	0	0	0	0	0	0	0
2-Pentylfuran	Furans	003777-69-3	green bean, butter	0.0048	13.0722	13.1747	19.2743	17.5754	3.33822	6.17173	13.8103	6.82365	3.2438	3.68338	4.59365	2.50538	4.08845	3.60313	2.2241	2.30281	5.45639	3.86548
1-Octen-3-one	Ketones	004312-99-6	mushroom, metal	0.088	1.27713	1.46495	0.690415	0.798975	0.749617	0.310235	1.83022	1.02009	0.804372	0.107148	0.113793	0.0578587	0.0968689	0.0823653	0.0881866	0.0776273	0.13086	0.081185
3,5-Octadien-2-one	Ketones	038284-27-4	fruit, fat, mushroom	0.15	0	0	0	0.00507205	0	0	0	0	0	0	0	0	0	0	0	0	0	0
3-Nonen-2-one	Ketones	014309-57-0	nut,fruit	0.8	0	0	0.06918	0.0138788	0	0	0	0	0	0.0019317	0	0	0	0	0	0	0	0
Geranylacetone	Monoterpenes	003796-70-1	magnolia, green	0.001	0	0	0	0	0	0	0	0	0	0	0	0	0	0	0	0	0.172795	0.1006
Eugenol	Monoterpenes	000097-53-0	clove, honey	0.0015	0.577009	0.771861	2.39139	1.15112	0	0.591904	1.01983	0	0	0	0	0	0	0	0	0	0	0
Linalool	Monoterpenes	000097-53-0	clove, honey	0.007	3.66169	9.42408	5.74238	5.54397	2.72749	2.63322	8.71558	3.57461	3.0984	4.60193	2.8141	1.32644	20.0266	1.34952	5.30285	3.05926	2.58052	3.68389
Myrtenol	Monoterpenes	000515-00-4		0.007	0.709929	1.13414	0.714988	1.43429	0.128656	0.215329	2.04327	1.2112	0	0	0	0	0	0	0	0	0	0
citral	Monoterpenes	005392-40-5	lemon	0.04	0	0.00412895	0.00470744	0.00316813	0	0	0.00207215	0.00480268	0.00466731	0	0	0	0.00230774	0	0	0	0	0
Nerol	Monoterpenes	000106-25-2	sweet	0.049	0.450517	0	0	0.704448	0	0.336189	0	0	0	0.027955	0.0169529	0	0.109992	0	0.0293154	0.0269778	0.0186902	0
Nerol oxide	Monoterpenes	001786-08-9	oil, flower	0.08	0	0	0	0	0	0	0	0	0	0.0104952	0	0	0.0107258	0	0	0	0.0155462	0
Terpinen-4-ol	Monoterpenes	000562-74-3	turpentine, nutmeg, must	0.34	0	0	0.116057	0.0574849	0	0	0	0	0	0.0122832	0.0169136	0.111212	0.393521	0.0519607	0.0499573	0.0436789	0.0245774	0.066049
gamma-Terpinen	Monoterpenes	000099-85-4	gasoline, turpentine	1	0	0.0168619	0	0.0257652	0	0	0	0	0	0.00360398	0.00403911	0.0277852	0.0604373	0.00764324	0.0109825	0.00646254	0.00460839	0.0117329
Geraniol	Monoterpenes	000106-24-1	rose, geranium	0.001	21.4344	0	0	90.0208	0	0	0	0	0	4.40607	2.71768	0	20.192	1.17981	4.0422	2.98953	0.954637	1.78942
Guaiacol	Phenols	000090-05-1	smoke, sweet, medicine	0.00017	245.533	233.903	311.919	101.565	0	194.754	0	187.003	0	0	0	0	0	182.895	62.1534	108.108	12.5696	773.085
Copaene	Sesquiterpenes	003856-25-5	wood, spice	0.006	0	0.0161379	0.0866545	0.0225244	0.0166388	0	0.0114174	0	0	0.0494419	0.0482443	0.0388632	0.0175184	0.026521	0.0520583	0.047793	0.0479818	0.0618494
Dihydroactinolide	Sesquiterpenes	017092-92-1	smoke	0.5	0	0	0.0498239	0	0	0	0	0	0	0	0.00203039	0.0013765	0	0	0	0	0.00149409	0
